# Supplementary material for: Superior Technique for the Production of Agarose Dressing Containing Sericin and Its Wound Healing Property
Source: Polymers (Basel). 2021 Sep 30;13(19):3370. doi: 10.3390/polym13193370 (PMC8512865; doi:10.3390/polym13193370)
Supplement: Supplementary file 1 [file polymers-13-03370-s001.zip]

Archive with 1 entries (1 files):
- polymers-1377227-supplementary.pdf
